# Supplementary material for: The Overlap Syndrome of Obstructive Sleep Apnea and Chronic Obstructive Pulmonary Disease: A Systematic Review
Source: Biomedicines. 2022 Dec 21;11(1):16. doi: 10.3390/biomedicines11010016 (PMC9856172; doi:10.3390/biomedicines11010016)
Supplement: Supplementary file 1 [file biomedicines-11-00016-s001.zip]

Archive with 1 entries (1 files):
- biomedicines-2065695-supplementary.pdf
